# Supplementary material for: The Nitric Oxide Donor, S-Nitrosoglutathione, Rescues Peroxisome Number and Activity Defects in PEX1G843D Mild Zellweger Syndrome Fibroblasts
Source: Front Cell Dev Biol. 2021 Aug 9;9:714710. doi: 10.3389/fcell.2021.714710 (PMC8382563; doi:10.3389/fcell.2021.714710)
Supplement: Supplementary file 2 [file Table_1.XLSX]

## Sheet: Sheet1
z-score	CATNUM	mol weight Structure	Name	SecName	Class	Enzyme	Action	Selectivity	Description
4.85802	T7080	351.471	Tazarotene	6-[(3,4-Dihydro-4,4-dimethyl-2H-1-benzothiopyran-6-yl)ethynyl]-3-pyridinecarboxylic acid ethyl ester, AGN-190168, ethyl 6-[2-(4,4-dimethylthiochroman-6-yl)ethynyl] nicotinate	Cell Biology		Inducer	TIG3	Tazarotene induces the expression of tazarotene-induced gene 3 (TIG3), a tumor suppressor gene
4.41447	M-109	306.321	2-Methyl-5-hydroxytryptamine maleate	2-Methylserotonin maleate	Serotonin		Agonist	5-HT3	5-HT3 Serotonin receptor agonist
4.22557	S 1068	337.812	SB-215505	6-Chloro-5-methyl-1-5-quinolycarbamoyl-indoline	Serotonin		Antagonist	5-HT2B	Selective 5-HT2B serotonin receptor antagonist; 100-fold higher affinity at 2B versus 2C.
3.8956	U-120	380.496	U0126	1,4-Diamino-2,3-dicyano-1,4-bis(o-aminophenylmercapto)butadiene	Phosphorylation	Enzyme	Inhibitor	MEK1/MEK2	Specific inhibitor of MEK1 and MEK2 (MAP kinase kinase; MAPKK); also inhibits a constitutively active, mutant form of MEK
3.79509	A9861	298.385	Auraptene	7-[[(2E)-3,7-dimethyl-2,6-octadien-1-yl]oxy]-2H-1-benzopyran-2-one, 7-Geranyloxycoumarin, Aurapten	Cell Signaling		Modulator/Inhibitor	ACAT	Auraptene is an estrogen receptor modulator that also acts as an ACAT inhibitor
3.79366	R 6152	500.47	Ranolazine dihydrochloride	N-(2,6-Dimethylphenyl)-4-[2-hydroxy-3-(2-methoxyphenoxy) propyl]-1-piperazineacetamide dihydrochloride; (±) -4-[2-hydroxy-3-(o-methoxyphenoxy)propyl]-1-piperazineaceto-2',6'-xylidide dihydrochloride	Lipid	Enzyme	Inhibitor	pFOX	pFOX (partial fatty acid oxidation) inhibitor
3.6849	N 4148	336.326	S-Nitrosoglutathione	GSNO	Nitric Oxide		Donor		Nitric oxide donor in vivo
3.5629	X3629	450.839	X80	5-(5-{[1-(3-carboxyphenyl)-3-methyl-5-oxo-1,5-dihydro-4H-pyrazol-4-ylidene]methyl}-2-furyl)-2-chlorobenzoic acid	Apoptosis	Enzyme	Inhibitor	XPA protein	X80 is an inhibitor of xeroderma pigmentosum group A protein (XPA protein) required for the removal of all types of DNA lesions repaired by nucleotide excision repair Including both transcription coupled and global genomic nucleotide excision repair
3.55531	F7932	321.339	Famciclovir	2-(2-(2-Amino-9H-purin-9-yl)ethyl)-1,3-propanediol diacetate ester, BRL 42810	Immune Cell Signaling		Antiviral		Famciclovir is an antiviral
3.55463	A 0233	257.272	AS605240	5-(6-Quinoxalinylmethylene)-2,4-thiazolidinedione	Biochemistry	Enzyme	Inhibitor	P13K	AS605240 is a potent and selective PI3K inhibitor
3.47389	I-122	501.842	ICI 204,448 hydrochloride		Opioid		Agonist	kappa	kappa Opioid receptor agonist that does not cross the blood brain barrier
3.43531	V 8879	923.058	Vincristine sulfate	VCR	Cytoskeleton and ECM		Inhibitor	Tubulin	Inhibitor of microtubule assembly
3.37369	Z 0878	271.281	Zaprinast	1,4-Dihydro-5-(2-propoxyphenyl)-7H-1,2,3-triazolo[4,5-d]pyrimidin-7-one	Cyclic Nucleotides	Enzyme	Inhibitor	PDE V	Selective cGMP-phosphodiesterase type V inhibitor
3.29868	P 0453	244.249	Piceatannol	(E)-4-[2-(3,5-Dihydroxyphenyl)ethenyl]1,2-benzenediol	Phosphorylation	Enzyme	Inhibitor	Syk / Lck	Non-receptor kinase Syk and Lck inhibitor
3.25928	T2705	475.933	Topotecan hydrochloride hydrate	9-[(dimethylamino)methyl]-10-hydroxy-(20S)-camptothecin hydrochloride hydrate, NSC-609669 hydrochloride hydrate, SKF-104864A hydrochloride hydrate, hycamptamine hydrochloride hydrate	Apoptosis and Cell Cycle	Enzyme	Inhibitor	topoisomerase I	Topetecan is a topoisomerase I inhibitor and an apoptosis inducer. It is a potent antineoplastic agent
3.15123	P-204	335.299	Phenylbenzene-omega-phosphono-alpha-amino acid	PMBA	Glycine		Antagonist		Selective strychnine-sensitive glycine receptor antagonist
3.13504	S 7936	330.409	SB 205384	4-Amino-7-hydroxy-2-methyl-5,6,7,8-tetrahydrobenzo[b]thieno[2,3-b]pyridine-3-carboxylic acid but-2-ynyl ester	GABA		Modulator	GABA-A	GABA-A receptor modulator selective for the alpha3beta2gamma2 subunit combination
3.09984	F 4429	326.832	FAUC 213	2-[4-(4-Chlorophenyl)piperazin-1-ylmethyl]pyrazolo[1,5-a]pyridine	Dopamine		Antagonist	D4	Highly selective D4 dopamine receptor full antagonist
3.09189	P 2278	256.266	1,3-Dimethyl-8-phenylxanthine	8-Phenyltheophylline	Adenosine		Antagonist	A1	Selective A1 adenosine receptor antagonist
3.08143	C-108	207.746	2-Cyclooctyl-2-hydroxyethylamine hydrochloride	CONH hydrochloride	Neurotransmission	Enzyme	Inhibitor	PNMT	Inhibitor of phenylethanolamine N-methyltransferase (PNMT)
2.98033	A-230	127.144	gamma-Acetylinic GABA	4-Amino-5-hexynoic acid	GABA	Enzyme	Inhibitor	GABA transaminase	GABA transaminase (GABA-T) inhibitor
2.9523	L 4900	321.165	Lonidamine	Diclondazolic acid	Cell Stress	Enzyme	Inhibitor	Mitochondrial hexokinase	Inhibits the energy metabolism of neoplastic cells by interfering with mitochondrial hexokinase, cellular respiration, and glycolysis; damages cell and mitochondrial membranes
2.94139	Z 2001	234.21	Zonisamide sodium	1,2-Benzisoxazole-3-methanesulfonamide	Anticonvulsant				Antiepileptic; effective in various animal epilepsy models and in humans with both partial and generalized epileptic seizures
2.93401	E-101	377.314	S-(-)-Eticlopride hydrochloride	FLB 131	Dopamine		Antagonist	D2	Potent and selective D2 dopamine receptor antagonist
2.86562	T 0826	434.711	TBB	NSC 231634; 4,5,6,7-Tetrabromo-2-azabenzimidazole	Phosphorylation	Enzyme	Inhibitor	Casein kinase 2	Highly selective, ATP/GTP-competitive inhibitor of casein kinase 2 (CK2).
2.84527	L 4376	373.927	alpha-Lobeline hydrochloride	(-)-Lobeline hydrochloride	Cholinergic		Agonist	Nicotinic	Neuronal nicotinic acetylcholine receptor agonist
2.83759	O 1008	282.47	Oleic Acid	Elainic acid	Phosphorylation	Enzyme	Activator	PKC	Activates protein kinase C in hepatocytes; uncouples oxidative phosphorylation
2.7234	N 7505	833.359	NADPH tetrasodium	Reduced nicotinamide adenosine dinucleotide phosphate tetrasodium	Nitric Oxide	Enzyme	Cofactor		Cofactor for many enzymes, including nitric oxide synthase
2.78365	SML0275	330.35	rac BHFF	(5,7-Bis(1,1-dimethylethyl)-3-hydroxy-3(trifluoromethyl) -2(3H)-benzofuranone, 5,7-Di-tert-butyl-3-hydroxy-3-trifluoromethyl-3H-benzofuran-2-one	Neurotransmission		modulator	GABA-B	rac BHFF is an orally active, potent and selective positive allosteric modulator of GABA-B
2.77519	D-052	523.499	GBR-12909 dihydrochloride	1-[2-[bis(4-Fluorophenyl)methoxy]ethyl]-4-[3-phenylpropyl]piperazine dihydrochloride	Dopamine		Inhibitor	Reuptake	Selective dopamine reuptake inhibitor
2.772	N 8534	317.226	Nilutamide	Anandron	Hormone		Inhibitor	Androgen	Antiandrogen
2.76847	N 5504	246.742	Naphazoline hydrochloride	2-(1-Naphthylmethyl)imidazoline nitrate	Adrenoceptor		Agonist	alpha	alpha-Adrenoceptor agonist; imidazoline receptor agonist; vasoconstrictor
2.76828	R 2751	786.355	Ruthenium red	Ammoniated ruthenium oxychloride	Ion Pump		Inhibitor	Mitochondrial uniporter	Inhibits mitchondrial Ca2+ uniporter; capsaicin antagonist
2.76316	A 8231	434.285	AGK2	2-Cyano-3-[5-(2,5-dichlorophenyl)-2-furanyl]-N-5-quinolinyl-2-propenamide	Gene Regulation	Enzyme	Inhibitor	SIRT2	SIRT2 inhibitor. AGK2 rescues dopamine neurons from a-synuclein toxicity in Parkinson's disease models.
2.76246	N 1392	298.347	Nialamide	4-Pyridinecarboxylic acid 2-[3-oxo-3-[(phenylmethyl)amino]propyl]hydrazide	Neurotransmission	Enzyme	Inhibitor	MAO	Monoamine oxidase inhibitor
2.73967	SML0246	495.083	Tirofiban hydrochloride monohydrate	L 700462 MK 383 N-(butylsulfonyl)-O-[4-(4-piperidinyl)butyl]-L-tyrosine	Cell Signaling	Enzyme	inhibitor	glycoprotein IIb/IIIa inhibitor	Tirofiban hydrochloride is a potent non-peptide, glycoprotein IIb/IIIa inhibitor
2.71725	D9571	438.503	Dolasetron mesylate hydrate	Anzemet hydrate, Dolasetron methanesulfonate hydrate	Serotonergics		Antagonist	5-HT3
2.71166	P0099	426.495	Paliperidone	3-[2-[4-(6-Fluoro-1,2-benzisoxazol-3-yl)-1-piperidinyl]ethyl]-6,7,8,9-tetrahydro-9-hydroxy-2-methyl-4H-pyrido[1,2-a]pyrimidin-4-one	Neurotransmission		Antipsychotic		Atypical antipsychotic; active metabolite of risperidone.
2.68712	C 1625	176.176	L-Canavanine	L-alpha-Amino-gamma-(guanidinooxy)-n-butyric acid	Cell Stress	Enzyme	Inhibitor	iNOS	Naturally occurring L-amino acid. Selective inhibitor of inducible nitric oxide synthase (iNOS).
2.68451	T 5515	781.462	Thio-NADP sodium	Thionicotinamide adenine dinucleotide phosphate sodium	Intracellular Calcium		Blocker	NAADP-induced	Blocks nicotinate adenine dinucleotide phosphate (NAADP)-induced Ca2+ release
2.60856	P 8013	195.694	Pargyline hydrochloride	N-Methyl-N-2-propynylbenzylamine hydrochloride	Neurotransmission	Enzyme	Inhibitor	MAO-B	MAO inhibitor, relatively selective for MAO-B
2.60718	S 4250	105.094	D-Serine	R(-)-2-Amino-3-hydroxypropionic acid	Glutamate		Agonist	NMDA-Glycine	Glycine mimic active at the strychnine-insensitive glycine binding site associated with the NMDA glutamate receptor as well as the inhibitory post-synaptic glycine receptor
2.60496	R 6152	500.47	Ranolazine dihydrochloride	N-(2,6-Dimethylphenyl)-4-[2-hydroxy-3-(2-methoxyphenoxy) propyl]-1-piperazineacetamide dihydrochloride; (±) -4-[2-hydroxy-3-(o-methoxyphenoxy)propyl]-1-piperazineaceto-2',6'-xylidide dihydrochloride	Lipid	Enzyme	Inhibitor	pFOX	pFOX (partial fatty acid oxidation) inhibitor
2.60299	S-154	237.22	Sepiapterin	S(-)-2-Amino-7,8-dihydro-6-(2-hydroxy-1-oxopropyl)-4(1H)-pteridione	Nitric Oxide	Enzyme	Cofactor	NOS	Cofactor of nitric oxide synthase; intracellularly converted to tetrahydrobiopterin .
2.58977	I 4883	206.287	(±)-Ibuprofen	alpha-Methyl-4-(isobutyl)phenylacetic acid	Prostaglandin	Enzyme	Inhibitor	COX	Anti-inflammatory and analgesic; non-selective COX inhibitor
2.56455	M-108	337.379	(-)-MK-801 hydrogen maleate	(5S,10R)-(ñ)-5-Methyl-10,11-dihydro-5H-dibenzo[a,d]cyclohepten-5,10-imine	Glutamate		Antagonist	NMDA	Less active enantiomer of (+)-MK-801 hydrogen maleate; anticonvulsant; NMDA glutamate receptor antagonist.
2.55519	N 4159	242.252	NCS-382	1-Ethyl-1,4-dihydro-7-methyl-4-oxo-1,8-naphthyridine-3-carboxylic acid	GABA		Antagonist	gamma-Hydroxybutyrate	gamma-Hydroxybutyrate receptor antagonist
2.55304	X4753	596.435	XCT790	-[4-(2,4-Bis-trifluoromethylbenzyloxy)-3-methoxyphenyl]-2-cyano-N-(5-trifluoromethyl-1,3,4-thiadiazol-2-yl)acrylamide	Gene Regulation		Inverse Agonist	ERRalpha	Potent and selective estrogen-related receptor alpha (ERRalpha) inverse agonist.
2.54724	PZ0103	513.524	CP-346086 dihydrate	4'-Trifluoromethyl-biphenyl-2-carboxylic acid [2-(2H-[1,2,4]triazol-3-ylmethyl)-1,2,3,4-tetrahydro-isoquinolin-6-yl]amide dihydrate	Lipids	Enzyme	Inhibitor	triglyceride transfer protein	CP-346086 is microsomal triglyceride transfer protein inhibitor
2.54457	P0099	426.495	Paliperidone	3-[2-[4-(6-Fluoro-1,2-benzisoxazol-3-yl)-1-piperidinyl]ethyl]-6,7,8,9-tetrahydro-9-hydroxy-2-methyl-4H-pyrido[1,2-a]pyrimidin-4-one	Neurotransmission		Antipsychotic		Atypical antipsychotic; active metabolite of risperidone.
2.50403	K 1751	254.288	Ketoprofen	2-(3-Benzoylphenyl)propionic acid	Prostaglandin	Enzyme	Inhibitor	COX-1	COX-1 selective non-steroidal anti-inflammatory (NSAID) drug
2.45507	T 8516	480.427	Trifluoperazine dihydrochloride		Dopamine		Antagonist	D1/D2	Calmodulin antagonist; dopamine receptor antagonist; antipsychotic; sedative
2.43921	G-002	163.605	Isoguvacine hydrochloride	1,2,3,6-Tetrahydro-4-pyridinecarboxylic acid hydrochloride	GABA		Agonist	GABA-A, GABA-C	GABA-A receptor agonist
2.43157	T 0891	270.353	Tolbutamide		Hormone		Releaser	Insulin	Oral hypoglycemic agent; stimulates pancreatic islet cells to secrete insulin
2.41823	I-106	206.287	S(+)-Ibuprofen	S-(+)-2-(4-Isobutylphenyl)propionic acid	Prostaglandin	Enzyme	Inhibitor	COX
2.41577	M 7684	461.213	MRS 2159		P2 Receptor		Antagonist	P2X1	P2X1 receptor antagonist
2.41568	I-117	357.237	R(+)-IAA-94	R(+)-Methylindazone; Indanyloxyacetic acid 94	Cl- Channel		Inhibitor		Potent Cl- channel inhibitor
2.41061	P 1801	277.236	L-Glutamic acid, N-phthaloyl-		Glutamate		Agonist	NMDA	Selective NMDA glutamate receptor agonist
2.39205	M 0763	336.264	Metoclopramide hydrochloride		Dopamine		Antagonist	D2	5-HT3 Serotonin receptor antagonist; D2 dopamine receptor antagonist; anti-emetic
2.37889	T 3757	348.49	TTNPB	Arotinoid acid	Transcription		Ligand	RAR-alpha, beta, gamma	Selective and highly potent retinoic acid analog with affinity for retinoic acid receptors (RAR) alpha, beta, and gamma
2.37831	R 3277	287.324	Rutaecarpine	Rutecarpine	K+ Channel		Blocker		Delayed rectifier K+ channel blocker; inhibits platelet aggregation; vasoldilator
2.37336	L 8533	369.368	Lansoprazole		Ion Pump		Inhibitor	H+ pump	Gastric proton pump inhibitor
2.37304	N 4159	242.252	NCS-382	1-Ethyl-1,4-dihydro-7-methyl-4-oxo-1,8-naphthyridine-3-carboxylic acid	GABA		Antagonist	gamma-Hydroxybutyrate	gamma-Hydroxybutyrate receptor antagonist
2.37231	T 9778	284.361	Tropicamide	Ro 1-7683	Cholinergic		Antagonist	M4	M4 muscarinic acetylcholine receptor antagonist
2.36877
2.3654	U-116	393.484	U-99194A maleate	5,6-Dimethoxy-2-(di-n-propylamino)indan maleate	Dopamine		Antagonist	D3	D3 dopamine receptor antagonist
2.36498	218359	166.222	(-)-Perillic acid	4-Isopropenyl-1-cyclohexene-1-carboxylic acid	G protein		Inhibitor	p21 Ras	Interferes with activity of p21ras and other small G proteins by inhibiting post-translational cysteine isoprenylation
2.35148	P-162	418.532	Pregnenolone sulfate sodium	5-Pregnen-3beta-ol-20-one sulfate sodium	GABA		Antagonist	GABA-A	Neurosteroid that antagonizes the GABA-A receptor chloride channels
2.34303	M-001	334.419	Proglumide	4-Benzoylamino-5-dipropylamino-5-oxopentanoic acid	Cholecystokinin		Antagonist		Selective cholecystokinin receptor antagonist
2.33888	P 6777	234.276	Phenelzine sulfate		Neurotransmission	Enzyme	Inhibitor	MAO-A/B	Non-selective MAO-A/B inhibitor
2.33562	T 7508	300.832	Tetracaine hydrochloride		Na+ Channel		Modulator		Local anesthetic
2.33514	R-115	840.114	Reactive Blue 2	Basilen blue E-3G	P2 Receptor		Antagonist	P2Y	P2Y receptor antagonist; most potent antagonist for ATP-activated channels
2.3245	N 7261	299.847	Nortriptyline hydrochloride		Adrenoceptor		Inhibitor	Uptake	Tricyclic antidepressant
2.31227	H 7250	184.07	Histamine dihydrochloride	1H-Imidazole-4-ethanamine dihydrochloride	Histamine		Agonist		Endogenous neurotransmitter
2.29877	S 5013	576.712	Albuterol hemisulfate	Salbutamol hemisulfate	Adrenoceptor		Agonist	beta2	beta Adrenoceptor agonist
2.28425	T1452	430.549	Trandolapril	(2S,3aR,7aS)-1-[(2S)-2-[[(1S)-1-(ethoxycarbonyl)-3-phenylpropyl]amino]-1-oxopropyl]octahydro-1H-Indole-2-carboxylic acid	Neurotransmission	Enzyme	Inhibitor	ACE	Angiotensin coverting enzyme (ACE) inhibitor.
2.28408	B 5435	296.329	BIA 2-093	S-(-)-10-Acetoxy-10,11-dihydro-5H-dibenz[b,f]azepine-5-carboxamide	Na+ Channels		Blocker		Blocker of voltage-gated sodium channels; significantly blocks excitatory amino acid (glutamate and aspartate) release.
2.28116	H 1377	454.525	MHPG piperazine	MOPEG piperazine	Adrenoceptor		Metabolite		Norepinephrine metabolite
2.28105	U-103	356.513	U-69593	(+)-(5alpha,7alpha,8beta)-N-Methyl-N-[7-(1-pyrrolidinyl)-1-oxaspiro[4.5]dec-8-yl]-benzeneacetamide	Opioid		Agonist	kappa	Selective kappa opioid receptor agonist
2.28035	P 6500	138.173	Pentylenetetrazole	Metrazole	Neurotransmission		Modulator	CNS	Non-specific CNS stimulant; convulsant
2.25828	M 5250	232.285	Melatonin	N-[2-(5-Methoxyindol-3-yl)ethyl]acetamide	Melatonin		Agonist		Endogenous neurohormone which controls photo-periodic biological rhythms
2.25544	S 2671	1429.19	Suramin sodium salt		P2 Receptor		Antagonist	P2X, P2Y	P2X and P2Y receptor antagonist; antiparasitic; anti-tumor agent
2.24807	T 4143	253.268	Triamterene		Na+ Channel		Blocker		Na+ channel blocker; diuretic
2.24679	O 8757	361.376	Ofloxacin	Ofloxacine; DL-8280; HOE-280	Antibiotic			DNA Synthesis	Fluorinated quinolone antibacterial; interferes with DNA synthesis
2.24677	T 7313	212.176	1-[2-(Trifluoromethyl)phenyl]imidazole	TRIM	Nitric Oxide	Enzyme	Inhibitor	NOS	Potent nitric oxide synthase (NOS) inhibitor
2.24581	M 1387	118.567	4-Methylpyrazole hydrochloride	Fomepizole	Biochemistry	Enzyme	Inhibitor	Alcohol dehydrogenase	Alcohol dehydrogenase inhibitor
2.2417	T 5515	781.462	Thio-NADP sodium	Thionicotinamide adenine dinucleotide phosphate sodium	Intracellular Calcium		Blocker	NAADP-induced	Blocks nicotinate adenine dinucleotide phosphate (NAADP)-induced Ca2+ release
2.23629	N-211	269.056	NS 2028	4H-8-Bromo-1,2,4-oxadiazolo(3,4-d)benz(b)(1,4)oxazin-1-one	Cyclic Nucleotides	Enzyme	Inhibitor	Guanylate cyclase	Specific soluble guanylyl cyclase inhibitor
2.23356	M0253	198.18	L-Mimosine from Koa hoale seeds	Leucenol, (S)-a-Amino-ﬂ-[1-(3-hydroxy-4-oxopyridine)]propionic acid	Apoptosis		Inhibitor		Potential inhibitor of the cell cycle giving rise to growth arrest in G1-phase. An iron chelator that inhibits DNA replication in mammalian cells. Has been shown to have apoptotic activity in xenotransplanted human pancreatic cancer
2.22736	T 6950	290.176	Tizanidine hydrochloride	5-Chloro-N-(4,5-dihydro-1H-imidazol-2-yl)-2,1,3-benzothiadiazol-4-amine hydrochloride	Adrenoceptor		Agonist	alpha2	alpha2-adrenoceptor agonist.
2.22412	L 5025	270.213	Leflunomide	5-Methylisoxazole-4-(4-trifluoromethylcarboxanilide)	Immune System	Enzyme	Inhibitor		Immunosuppressive; its metabolite, a malononitrile derivative, inhibits dihydroorotate dehydrogenase (in the de novo pyrimidine synthesis pathway) and several protein tyrosine kinases
2.22207	T1452	430.549	Trandolapril	(2S,3aR,7aS)-1-[(2S)-2-[[(1S)-1-(ethoxycarbonyl)-3-phenylpropyl]amino]-1-oxopropyl]octahydro-1H-Indole-2-carboxylic acid	Neurotransmission	Enzyme	Inhibitor	ACE	Angiotensin coverting enzyme (ACE) inhibitor.
2.21502	K 0250	213.235	Kainic acid	2-Carboxy-3-carboxymethyl-4-isopropenylpyrrolidine	Glutamate		Agonist	Kainate	Excitatory amino acid receptor agonist selective for the kainate glutamate receptor subtype; conformationally restricted analog of L-glutamic acid
2.21388	SMl0040	443.463	Lometrexol hydrate	LY 264618 hydrate N-[4-[2-[(6R)-2-amino-3,4,5,6,7,8-hexahydro-4-oxopyrido[2,3-d]pyrimidin-6-yl]ethyl]benzoyl]-L-glutamic acid hydrate	Apoptosis	Enzyme	Inhibitor	GARFTase	Lometrexate is a potent inhibitor of GARFTase, but does not interfere with enzymes involved in the synthesis of folate
2.21215	E06	S 0752	167.209	(±)-Synephrine	4-hydroxy-alpha-(methylaminomethyl)benzyl alcohol	Adrenoceptor		Agonist	alpha	alpha-Adrenoceptor agonist; vasoconstrictor
2.21101	S 3065	331.761	SC 19220	2-acetylhydrazide 10(11H)-carboxylic acid	Prostaglandin		Antagonist	EP1	EP1 Prostanoid receptor antagonist
2.20896	T-103	445.889	Trifluperidol hydrochloride	R 2498 hydrochloride; Triperidol hydrochloride	Dopamine		Antagonist	D1/D2	Dopamine receptor antagonist; antipsychotic
2.20495	M 6517	517.076	alpha,beta-Methylene adenosine 5'-triphosphate dilithium	alpha,beta-Methylene ATP, AMP-CPP dilithium	P2 Receptor		Agonist	P2X > P2Y	P2 receptor agonist that is more potent than ATP at the P2X subtype
2.19652	K 1136	376.413	Ketorolac tris salt	Toradol	Prostaglandin	Enzyme	Inhibitor	COX	Non-steroidal anti-inflammatory (NSAID) drug
2.18552	M 1275	252.248	(-)-Naproxen sodium	(S)-6-Methoxy-alpha-methyl-2-naphthaleneacetic acid sodium	Prostaglandin	Enzyme	Inhibitor	COX	COX-1 and COX-2 inhibitor
2.18183	L 9756	240.757	(-)-Tetramisole hydrochloride	Levamisole hydrochloride	Phosphorylation	Enzyme	Inhibitor		Inhibits multiple mammalian alkaline phosphatases
2.1702	N 8652	1162.89	NF 023	8,8'-[carbonylbis(imino-3,1-phenylene carbonylimino)]bis(1,3,5-naphthalene-trisulfonic acid) hexasodium salt	P2 Receptor		Antagonist	P2X1	Potent, selective P2X1 receptor antagonist
2.1695	I 7379	316.878	Imipramine hydrochloride		Serotonin		Blocker	Reuptake	Tricyclic antidepressant; blocks reuptake of serotonin and norepinephrine
2.16907	M 2901	242.236	Molsidomine	SIN-10	Nitric Oxide		Donor		Vasodilator; converted by the liver to the active metabolite, SIN-1
2.1652	L 2536	430.954	LY-310,762 hydrochloride		Serotonin		Antagonist	5-HT1D	Potent, selective 5-HT 1D serotonin receptor antagonist.
2.15717	M 8878	82.1058	1-Methylimidazole	Methimazole	Prostaglandin	Enzyme	Inhibitor	COX	Anti-inflammatory; prostaglandin H synthase inhibitor; antithyroid drug
2.15599	L5420	528.955	Lumefantrine	(9Z)-2,7-Dichloro-9-[(4-chlorophenyl)methylene]-?-[(dibutylamino)methyl]-9H-fluorene-4-methanol, Benflumetol, CPG-56695	Immunomodulators and Antibiotics				Lumefantrine is is an antimalarial for the treatment of multi-drug resistant strains of falciparum malaria.
2.14515	P 4394	300.057	Cisplatin	cis-Diammineplatinum(II) dichloride	DNA		Intercalator		Induces intrastrand DNA crosslinks; effects are regulated by kinases, phosphatases and Ca2+/calmodulin
2.14469	A9480	310.44	AC-55649	4'-Octyl-4-biphenylcarboxylic acid, 4'-n-octylbiphenyl-4-carboxylic acid; 8BCA	Gene Regulation		Agonist	RARbeta2	Subtype selective retinoic acid receptor beta2 (RARbeta2) agonist.
2.1418	N 4159	242.252	NCS-382	1-Ethyl-1,4-dihydro-7-methyl-4-oxo-1,8-naphthyridine-3-carboxylic acid	GABA		Antagonist	gamma-Hydroxybutyrate	gamma-Hydroxybutyrate receptor antagonist
2.14176	P 1784	278.313	Pentoxifylline	3,7-Dihydro-3,7-dimethyl-1-(5-oxohexyl)-1H-purine-2,6-dione	Cyclic Nucleotides	Enzyme	Inhibitor	PDE	Inhibits synthesis of tumor necrosis factor alpha (TNF-alpha); phosphodiesterase inhibitor
2.12858	T 0625	125.147	Taurine	2-Aminoethanesulfonic acid	Glycine		Agonist		Non-selective endogenous agonist at glycine receptors
2.12824	SML0255	451.351	4-DAMP	1,1-Dimethyl-4-diphenylacetoxypiperidinium iodide 4-Diphenylacetoxy-N-methylpiperidine methiodide 4-[(Diphenylacetyl)oxy]-1,1-dimethyl-piperidinium iodide 4-DAMP methiodide	Cholinergics		Antagonist	M3	4-DAMP is a M3 preferring cholinergic receptor antagonist
2.12764	R 8900	406.888	Ro 8-4304	(4-[3-(4-[4-fluorophenyl]-3,6-dihydro-2H-pyridin-1-yl)-2-hydroxypropoxy]benzamide	Glutamate		Antagonist	NMDA-NR2B	NR2B-selective, noncompetitive NMDA receptor antagonist
2.12049	P 0667	248.325	Parthenolide		Serotonin		Inhibitor		Inhibits serotonin release from platelets; inhibits production of leukotriene B4 and thromboxane B2
2.11966	L8668	170.213	Levetiracetam	(alphaS)-alpha-Ethyl-2-oxo-1-pyrrolidineacetamide	Neurotransmission		Anticonvulsant		Anticonvulsant; antiepileptic; exact mechanism of action is unclear but may be related to a synaptic vesicle protein.
2.11733	P 9297	713.718	Paromomycin sulfate		Antibiotic			Protein synthesis	Oligosacchiride-type antibiotic; interferes with protein synthesis
2.10825	I 8250	307.089	3-Iodo-L-tyrosine	S(-)-3-Iodo-4-hydroxyphenylalanine	Neurotransmission	Enzyme	Inhibitor	Tyrosine hydroxylase	Tyrosine hydroxylase inhibitor
2.10657	L 2906	387.817	Lomefloxacin hydrochloride		Antibiotic	Enzyme	Inhibitor	DNA Gyrase	DNA gyrase inhibitor
2.10291	T 7254	369.313	Na-p-Tosyl-L-lysine chloromethyl ketone hydrochloride	TLCK hydrochloride	Cyclic Nucleotides	Enzyme	Inhibitor	Adenylyl cyclase	Adenylyl cyclase inhibitor; blocks the LPS- or cytokine-induced activation of nuclear factor kB (NFkB)
2.10076	M 9020	203.758	Mecamylamine hydrochloride		Cholinergic		Antagonist	Nicotinic	Nicotinic acetylcholine receptor antagonist
2.10075	SML0209	407.495	ANA-12	N-[2-[[(Hexahydro-2-oxo-1H-azepin-3-yl)amino]carbonyl]phenyl]-benzo[b]thiophene-2-carboxamide	Cytokines			TrkB	ANA-12 is a TrkB ligand that prevents activation of the receptor by BDNF with a high potency
2.1	S 1438	372.418	Sulindac sulfone	(Z)-5-Fluoro-2-methyl-1-[p-(methylsulfonyl)benzylidene]indene-3-acetic acid	Prostaglandin	Enzyme	Inhibitor		Non-steroidal anti-inflammatory compound (NSAID); metabolite of sulindac
